# Supplementary material for: Protein Diet Restriction Slows Chronic Kidney Disease Progression in Non-Diabetic and in Type 1 Diabetic Patients, but Not in Type 2 Diabetic Patients: A Meta-Analysis of Randomized Controlled Trials Using Glomerular Filtration Rate as a Surrogate
Source: PLoS One. 2015 Dec 28;10(12):e0145505. doi: 10.1371/journal.pone.0145505 (PMC4692386; doi:10.1371/journal.pone.0145505)
Supplement: S5 File — (XLSX) [file pone.0145505.s005.xlsx]

## Sheet: subgroup & sensitivity
Subgroup & Sensitivity Analysis
parameter	subgroup	estimate	lower CI	Upper CI	P value effect	S effect	I2	Q(p value)	K
Raw data		-0.953	-1.793	-0.1129	0.0262	S	74.06	<0.0001	15
difference in PD	significant	-1.1478	-2.1116	-0.1841	0.0196	S	80.4	<0.0001	12
	not significant	0.1568	-1.6187	1.9322	0.8626	NS	0	0.6674	3
etiology	NDM	-1.3286	-2.6948	0.0377	0.0567	NS	87.23	<0.0001	5
	NDM excl. MDRD	-1.7942	-3.2983	-0.2902	0.0194	S	84.83	<0.0001	4
	T1 DM	-2.237	-5.7246	1.2506	0.2087	NS	64.32	0.0271	4
	T2 DM	-0.1655	-1.8762	1.5452	0.8496	NS	0	0.2787	4
	excl. T2 DM	-1.4972	-2.7324	-0.2621	0.0175	S	82.62	<0.0001	9
GFR	>=60	-0.3531	-1.4016	0.6953	0.5092	NS	0	0.1555	8
	<60	-1.2608	-2.4115	-0.1101	0.0318	S	88.27	<0.0001	7
baseline proteinuria OR albuminuria	<30	-1.6	-6.0557	2.8557	0.4816	NS			1
	30-300	2.3882	-3.9516	8.7281	0.4603	NS	50.12	0.1369	3
	>300	-1.0198	-2.1074	0.0678	0.0661	NS	83.2	<0.0001	9
study duration	>24 months	-0.2538	-0.8118	0.3042	0.3727	NS	0	0.3982	6
	<=24 months	-1.4659	-2.789	-0.1428	0.0299	S	78.67	<0.0001	9
age	>40	-0.5913	-1.4186	0.236	0.1612	NS	74.71	<0.0001	12
	<= 40	-4.6944	-7.1441	-2.2447	0.0002	S	0	0.8755	3
	>45	-2.2838	-4.4428	-0.1247	0.0382	S	51.21	0.0491	6
	<= 45	-0.6147	-1.5789	0.3495	0.2115	NS	81.48	<0.0001	9
number of subjects in study	>100	-0.2411	-0.8333	0.351	0.4247	NS	0	0.8271	5
	<= 100	-1.446	-2.7686	-0.1235	0.0321	S	81.78	<0.0001	10
design of study	ITT	-0.5922	-1.4533	0.2689	0.1777	NS	78.6	<0.0001	10
	excl. ITT	-3.1734	-5.2114	-1.1354	0.0023	S	8.29	0.1064	5
sensitivity of MDRD	excl. MDRD use	-1.1735	-2.0848	-0.2622	0.0116	S	75.06	<0.0001	13
	MRDR use only	3.2422	-5.6938	12.1781	0.477	NS	63.22	0.0992	2
imputation	excl. imputation	-0.8793	-1.7236	-0.035	0.0412	S	75.85	<0.0001	13
	imputation only	-1.2515	-8.678	6.1947	0.7418	NS	55.69	0.133	2

## Sheet: regression
Regression Analysis
group	moderator	K	intercept	lower CI	Upper CI	P value effect	S effect	I2	Q(p value)	R2	Pmoderator	S moderator	P for each moderator as listed in B column				comments
all data	n	15	-1.4439	-2.6403	-0.2474	0.018	S	69.86	<0.0001	0	0.2585	NS
	T2 DM percentage	14	-1.4594	-2.5683	-0.3505	0.0099	S	69.05	<0.0001	5.16	0.1282	NS
	compliance	15	-1.0369	-2.0045	-0.0693	0.0357	S	76.56	<0.0001	0	0.715	NS
	age	15	-5.0829	-10.6733	-0.5074	0.0747	NS	76	<0.0001	0	0.1443	NS
	duration of study	15	-2.0122	-3.5462	-0.4781	0.0101	S	65.96	<0.0001	23.18	0.1129	NS
	baseline GFR	15	-1.6208	-3.8523	0.6108	0.1546	NS	78.06	<0.0001	0	0.5307	NS
	baseline proteinuria or albuminuria	13	-0.1109	-1.963	1.7412	0.9066	NS	75.66	<0.0001	0	0.3083	NS
	n, dm2	14	-2.4137	-3.7537	-1.0737	0.0004	S	47.79	0.0254	47.79	0.0297	NS	.0421, .0213
	n, dm2, ecratio	14	-3.097	-3.5546	-2.6393	<0.0001	S	0	0.3549	100	<0.0001	S	<.0001, <0.0001, .001				least
	n, dm2, ecratio, age	14	-7.2114	-12.0293	-2.3936	0.0033	S	0	0.5134	100	<0.0001	S	<0.0001, <0.0001, 0.0004, 0.0927
	n, dm2, ecratio, age, study duration	14	-7.2412	-12.065	-2.4173	0.0033	S	0	0.4191	100	<0.0001	S	<0.0001, <0.0001, 0.0031, 0.0894, 0.8088				best
	n, studyduration	15	-2.3329	-4.0356	-0.6302	0.0072	S	65.12	<0.0001	15.64	0.1886	NS	0.3237, 0.1661
	n, dm2, studyduration	14	-3.0437	-4.4613	-1.626	<0.0001	S	28.32	0.0746	68.45	0.0087	S	0.0455, 0.0133, 0.1426
	n, studyduration, ecratio	15	-2.3505	-4.1604	-0.5406	0.0109	S	69.19	<0.0001	0	0.3911	NS	0.3529, 0.2727, 0.8961
excl. T2 DM	studyduration	9	-3.4779	-5.3654	-1.5905	0.0003	S	46.9	0.0441	70.41	0.0126	NS
	age	9	-5.0491	-11.5869	1.4887	0.1301	NS	82.66	<0.0001	0	0.2853	NS
	ecratio	9	-1.7954	-3.3796	-0.2111	0.0263	S	85.91	<0.0001	0	0.5659	NS
	n	9	-2.5165	-4.084	-0.949	0.0017	S	61.45	0.0108	37.9	0.0616	NS
	n, studyduration	9	-3.7009	-4.3515	-3.0503	<0.0001	S	0	0.3391	100	<0.0001	S	0.0008, 0.0007
	n, ecratio	9	-3.2168	-4.1976	-2.236	<0.0001	S	13.14	0.269	92.01	<0.0001	S	<0.0001, 0.0073
	n, ecratio, studyduration	9	-3.7199	-5.3414	-2.0984	<0.0001	S	4.42	0.2355	96.88	<0.0001	S	0.3492, 0.9507, 0.4474
NDM	studyduration	5	-4.3087	-5.0912	-3.5262	<0.0001	S	0	0.6753	100	<0.0001	S
	mdrd out, studyduration	4	-4.4365	-5.3895	-3.4835	<0.0001	S	0	0.5173	100	<0.0001	S
T1 DM	age	4	-29.1298	-48.2076	-10.0521	0.0028	S	0	0.6795	100	0.0038	S
T2 DM	ecratio	4	0.1214	-1.6895	1.9323	0.8954	NS	0.95	0.2471	0	0.3043	NS
